# Supplementary material for: A Novel Role of Hyaluronan and Its Membrane Receptors, CD44 and RHAMM, in Obesity-Related Kidney Pathology
Source: Biomolecules. 2025 Nov 14;15(11):1598. doi: 10.3390/biom15111598 (PMC12650540; doi:10.3390/biom15111598)
Supplement: Supplementary file 1 [file biomolecules-15-01598-s001.zip]

Archive with 2 entries (2 files):
- biomolecules-3861081-supplementary.pdf
- WB Source Data updated.pptx
